# Supplementary material for: Mosquito Vector Competence for Japanese Encephalitis Virus
Source: Viruses. 2021 Jun 16;13(6):1154. doi: 10.3390/v13061154 (PMC8234777; doi:10.3390/v13061154)
Supplement: Supplementary file 1 [file viruses-13-01154-s001.zip]

Archive with 1 entries (1 files):
- viruses-1239479-supplementary.pdf
